# Supplementary material for: FGFR1 Inhibition by Pemigatinib Enhances Radiosensitivity in Glioblastoma Stem Cells Through S100A4 Downregulation
Source: Cells. 2025 Sep 11;14(18):1427. doi: 10.3390/cells14181427 (PMC12468751; doi:10.3390/cells14181427)
Supplement: Supplementary file 1 [file cells-14-01427-s001.zip]

Archive with 1 entries (1 files):
- cells-3666949-supplementary.pdf
